# Supplementary material for: Seleno-Analogs of Scaffolds Resembling Natural Products a Novel Warhead toward Dual Compounds
Source: Antioxidants (Basel). 2023 Jan 6;12(1):139. doi: 10.3390/antiox12010139 (PMC9854712; doi:10.3390/antiox12010139)
Supplement: Supplementary file 1 [file antioxidants-12-00139-s001.zip]

Archive with 1 entries (1 files):
- antioxidants-2138591-supplementary.pdf
